# Supplementary material for: Analysis of the Accuracy and Inter-Reader Precision of Scar Quantification Techniques in Aortic Stenosis: A Comparative Cardiovascular Magnetic Resonance Imaging Study
Source: Diagnostics (Basel). 2026 Jun 28;16(13):2017. doi: 10.3390/diagnostics16132017 (PMC13360222; doi:10.3390/diagnostics16132017)
Supplement: Supplementary file 1 [file diagnostics-16-02017-s001.zip]

Archive with 1 entries (1 files):
- diagnostics-4147190-supplementary.pdf
